# Supplementary material for: Using the Prediction Model Risk of Bias Assessment Tool (PROBAST) to Evaluate Melanoma Prediction Studies
Source: Cancers (Basel). 2022 Jun 20;14(12):3033. doi: 10.3390/cancers14123033 (PMC9221327; doi:10.3390/cancers14123033)
Supplement: Supplementary file 1 [file cancers-14-03033-s001.zip]

Archive with 1 entries (1 files):
- cancers-1731847-supplementary.pdf
